# Supplementary material for: Encapsulation of Imazalil in HKUST-1 with Versatile Antimicrobial Activity
Source: Nanomaterials (Basel). 2022 Nov 3;12(21):3879. doi: 10.3390/nano12213879 (PMC9657569; doi:10.3390/nano12213879)
Supplement: Supplementary file 1 [file nanomaterials-12-03879-s001.zip]

Archive with 1 entries (1 files):
- nanomaterials-1984339-SI.pdf
